# Supplementary material for: Interaction between Theta Phase and Spike Timing-Dependent Plasticity Simulates Theta-Induced Memory Effects
Source: eNeuro. 2023 Mar 10;10(3):ENEURO.0333-22.2023. doi: 10.1523/ENEURO.0333-22.2023 (PMC10012328; doi:10.1523/ENEURO.0333-22.2023)
Supplement: Extended Data 1 — Human data and the MATLAB code of the model to run the simulations., Download [file enu-eN-NWR-0333-22-s07.zip]

Archive with 137 entries (128 files):
- Sync-deSync-TIME-revision/full_model/
- Sync-deSync-TIME-revision/full_model/analyse_network.m
- Sync-deSync-TIME-revision/full_model/analyse_network_thres.m
- Sync-deSync-TIME-revision/full_model/analyse_results.m
- Sync-deSync-TIME-revision/full_model/analyse_results_thres_WC.m
- Sync-deSync-TIME-revision/full_model/bootstrap.m
- Sync-deSync-TIME-revision/full_model/bootstrap2.m
- Sync-deSync-TIME-revision/full_model/compute_psp.m
- Sync-deSync-TIME-revision/full_model/create_LFP.m
- Sync-deSync-TIME-revision/full_model/create_network.m
- Sync-deSync-TIME-revision/full_model/evaluate_network.m
- Sync-deSync-TIME-revision/full_model/evaluate_network_async.m
- Sync-deSync-TIME-revision/full_model/experiment_single_trial_wangetal.csv
- Sync-deSync-TIME-revision/full_model/experiment1_clouteretal.csv
- Sync-deSync-TIME-revision/full_model/experiment2_freq_spec_clouteretal.csv
- Sync-deSync-TIME-revision/full_model/experiment3_flicker_vs_noflicker_clouteretal.csv
- Sync-deSync-TIME-revision/full_model/filtfilt.m
- Sync-deSync-TIME-revision/full_model/GaborFilter.m
- Sync-deSync-TIME-revision/full_model/make_figures.m
- Sync-deSync-TIME-revision/full_model/make_figures_async.m
- Sync-deSync-TIME-revision/full_model/make_figures_thres.m
- Sync-deSync-TIME-revision/full_model/Powspek.m
- Sync-deSync-TIME-revision/full_model/README
- Sync-deSync-TIME-revision/full_model/recall_experiment.m
- Sync-deSync-TIME-revision/full_model/set_parameters.m
- Sync-deSync-TIME-revision/full_model/simulate_network.m
- Sync-deSync-TIME-revision/full_model/single_trial_raster.m
- Sync-deSync-TIME-revision/full_model/spike_train.m
- Sync-deSync-TIME-revision/full_model/STDP.m
- Sync-deSync-TIME-revision/HL_model/
- Sync-deSync-TIME-revision/HL_model/analyse_theta.m
- Sync-deSync-TIME-revision/HL_model/compute_psp.m
- Sync-deSync-TIME-revision/HL_model/create_network.m
- Sync-deSync-TIME-revision/HL_model/demo/
- Sync-deSync-TIME-revision/HL_model/demo/het-STDP_multi-burst_100T/
- Sync-deSync-TIME-revision/HL_model/demo/het-STDP_multi-burst_100T/weight_change_both_4-shocks.tiff
- Sync-deSync-TIME-revision/HL_model/demo/het-STDP_multi-burst_100T/weight_change_theta_both_4-shocks.tiff
- Sync-deSync-TIME-revision/HL_model/demo/het-STDP_single-burst_25T/
- Sync-deSync-TIME-revision/HL_model/demo/het-STDP_single-burst_25T/weight_change.tiff
- Sync-deSync-TIME-revision/HL_model/demo/het-STDP_single-burst_25T/weight_change_peak_0-shocks.tiff
- Sync-deSync-TIME-revision/HL_model/demo/het-STDP_single-burst_25T/weight_change_peak_1-shocks.tiff
- Sync-deSync-TIME-revision/HL_model/demo/het-STDP_single-burst_25T/weight_change_peak_2-shocks.tiff
- Sync-deSync-TIME-revision/HL_model/demo/het-STDP_single-burst_25T/weight_change_peak_3-shocks.tiff
- Sync-deSync-TIME-revision/HL_model/demo/het-STDP_single-burst_25T/weight_change_peak_4-shocks.tiff
- Sync-deSync-TIME-revision/HL_model/demo/het-STDP_single-burst_25T/weight_change_theta_peak_0-shocks.tiff
- Sync-deSync-TIME-revision/HL_model/demo/het-STDP_single-burst_25T/weight_change_theta_peak_1-shocks.tiff
- Sync-deSync-TIME-revision/HL_model/demo/het-STDP_single-burst_25T/weight_change_theta_peak_2-shocks.tiff
- Sync-deSync-TIME-revision/HL_model/demo/het-STDP_single-burst_25T/weight_change_theta_peak_3-shocks.tiff
- Sync-deSync-TIME-revision/HL_model/demo/het-STDP_single-burst_25T/weight_change_theta_peak_4-shocks.tiff
- Sync-deSync-TIME-revision/HL_model/demo/het-STDP_single-burst_25T/weight_change_theta_trough_0-shocks.tiff
- Sync-deSync-TIME-revision/HL_model/demo/het-STDP_single-burst_25T/weight_change_theta_trough_1-shocks.tiff
- Sync-deSync-TIME-revision/HL_model/demo/het-STDP_single-burst_25T/weight_change_theta_trough_2-shocks.tiff
- Sync-deSync-TIME-revision/HL_model/demo/het-STDP_single-burst_25T/weight_change_theta_trough_3-shocks.tiff
- Sync-deSync-TIME-revision/HL_model/demo/het-STDP_single-burst_25T/weight_change_theta_trough_4-shocks.tiff
- Sync-deSync-TIME-revision/HL_model/demo/het-STDP_single-burst_25T/weight_change_trough_0-shocks.tiff
- Sync-deSync-TIME-revision/HL_model/demo/het-STDP_single-burst_25T/weight_change_trough_1-shocks.tiff
- Sync-deSync-TIME-revision/HL_model/demo/het-STDP_single-burst_25T/weight_change_trough_2-shocks.tiff
- Sync-deSync-TIME-revision/HL_model/demo/het-STDP_single-burst_25T/weight_change_trough_3-shocks.tiff
- Sync-deSync-TIME-revision/HL_model/demo/het-STDP_single-burst_25T/weight_change_trough_4-shocks.tiff
- Sync-deSync-TIME-revision/HL_model/demo/multi-burst_100T/
- Sync-deSync-TIME-revision/HL_model/demo/multi-burst_100T/weight_change_both_4-shocks.tiff
- Sync-deSync-TIME-revision/HL_model/demo/multi-burst_100T/weight_change_theta_both_4-shocks.tiff
- Sync-deSync-TIME-revision/HL_model/demo/single-burst_25T/
- Sync-deSync-TIME-revision/HL_model/demo/single-burst_25T/weight_change.tiff
- Sync-deSync-TIME-revision/HL_model/demo/single-burst_25T/weight_change_peak_0-shocks.tiff
- Sync-deSync-TIME-revision/HL_model/demo/single-burst_25T/weight_change_peak_1-shocks.tiff
- Sync-deSync-TIME-revision/HL_model/demo/single-burst_25T/weight_change_peak_2-shocks.tiff
- Sync-deSync-TIME-revision/HL_model/demo/single-burst_25T/weight_change_peak_3-shocks.tiff
- Sync-deSync-TIME-revision/HL_model/demo/single-burst_25T/weight_change_peak_4-shocks.tiff
- Sync-deSync-TIME-revision/HL_model/demo/single-burst_25T/weight_change_theta_peak_0-shocks.tiff
- Sync-deSync-TIME-revision/HL_model/demo/single-burst_25T/weight_change_theta_peak_1-shocks.tiff
- Sync-deSync-TIME-revision/HL_model/demo/single-burst_25T/weight_change_theta_peak_2-shocks.tiff
- Sync-deSync-TIME-revision/HL_model/demo/single-burst_25T/weight_change_theta_peak_3-shocks.tiff
- Sync-deSync-TIME-revision/HL_model/demo/single-burst_25T/weight_change_theta_peak_4-shocks.tiff
- Sync-deSync-TIME-revision/HL_model/demo/single-burst_25T/weight_change_theta_trough_0-shocks.tiff
- Sync-deSync-TIME-revision/HL_model/demo/single-burst_25T/weight_change_theta_trough_1-shocks.tiff
- Sync-deSync-TIME-revision/HL_model/demo/single-burst_25T/weight_change_theta_trough_2-shocks.tiff
- Sync-deSync-TIME-revision/HL_model/demo/single-burst_25T/weight_change_theta_trough_3-shocks.tiff
- Sync-deSync-TIME-revision/HL_model/demo/single-burst_25T/weight_change_theta_trough_4-shocks.tiff
- Sync-deSync-TIME-revision/HL_model/demo/single-burst_25T/weight_change_trough_0-shocks.tiff
- Sync-deSync-TIME-revision/HL_model/demo/single-burst_25T/weight_change_trough_1-shocks.tiff
- Sync-deSync-TIME-revision/HL_model/demo/single-burst_25T/weight_change_trough_2-shocks.tiff
- Sync-deSync-TIME-revision/HL_model/demo/single-burst_25T/weight_change_trough_3-shocks.tiff
- Sync-deSync-TIME-revision/HL_model/demo/single-burst_25T/weight_change_trough_4-shocks.tiff
- Sync-deSync-TIME-revision/HL_model/make_figures.m
- Sync-deSync-TIME-revision/HL_model/README
- Sync-deSync-TIME-revision/HL_model/set_parameters.m
- Sync-deSync-TIME-revision/HL_model/simulate_network.m
- Sync-deSync-TIME-revision/HL_model/spike_train.m
- Sync-deSync-TIME-revision/HL_model/STDP.m
- Sync-deSync-TIME-revision/STDP_model/
- Sync-deSync-TIME-revision/STDP_model/analyse_network.m
- Sync-deSync-TIME-revision/STDP_model/analyse_results.m
- Sync-deSync-TIME-revision/STDP_model/analyse_results_thres_WC.m
- Sync-deSync-TIME-revision/STDP_model/bic.m
- Sync-deSync-TIME-revision/STDP_model/bootstrap.m
- Sync-deSync-TIME-revision/STDP_model/bootstrap2.m
- Sync-deSync-TIME-revision/STDP_model/compute_psp.m
- Sync-deSync-TIME-revision/STDP_model/create_LFP.m
- Sync-deSync-TIME-revision/STDP_model/create_network.m
- Sync-deSync-TIME-revision/STDP_model/evaluate_network.m
- Sync-deSync-TIME-revision/STDP_model/experiment_single_trial_wangetal.csv
- Sync-deSync-TIME-revision/STDP_model/experiment1_clouteretal.csv
- Sync-deSync-TIME-revision/STDP_model/filtfilt.m
- Sync-deSync-TIME-revision/STDP_model/GaborFilter.m
- Sync-deSync-TIME-revision/STDP_model/make_figures.m
- Sync-deSync-TIME-revision/STDP_model/make_figures_thres.m
- Sync-deSync-TIME-revision/STDP_model/Powspek.m
- Sync-deSync-TIME-revision/STDP_model/README
- Sync-deSync-TIME-revision/STDP_model/recall_experiment.m
- Sync-deSync-TIME-revision/STDP_model/set_parameters.m
- Sync-deSync-TIME-revision/STDP_model/simulate_network.m
- Sync-deSync-TIME-revision/STDP_model/spike_train.m
- Sync-deSync-TIME-revision/STDP_model/STDP.m
- Sync-deSync-TIME-revision/theta_model/
- Sync-deSync-TIME-revision/theta_model/analyse_network.m
- Sync-deSync-TIME-revision/theta_model/analyse_results.m
- Sync-deSync-TIME-revision/theta_model/analyse_results_thres_WC.m
- Sync-deSync-TIME-revision/theta_model/bootstrap.m
- Sync-deSync-TIME-revision/theta_model/bootstrap2.m
- Sync-deSync-TIME-revision/theta_model/compute_psp.m
- Sync-deSync-TIME-revision/theta_model/create_LFP.m
- Sync-deSync-TIME-revision/theta_model/create_network.m
- Sync-deSync-TIME-revision/theta_model/evaluate_network.m
- Sync-deSync-TIME-revision/theta_model/experiment_single_trial_wangetal.csv
- Sync-deSync-TIME-revision/theta_model/experiment1_clouteretal.csv
- Sync-deSync-TIME-revision/theta_model/filtfilt.m
- Sync-deSync-TIME-revision/theta_model/GaborFilter.m
- Sync-deSync-TIME-revision/theta_model/make_figures.m
- Sync-deSync-TIME-revision/theta_model/make_figures_thres.m
- Sync-deSync-TIME-revision/theta_model/Powspek.m
- Sync-deSync-TIME-revision/theta_model/README
- Sync-deSync-TIME-revision/theta_model/recall_experiment.m
- Sync-deSync-TIME-revision/theta_model/set_parameters.m
- Sync-deSync-TIME-revision/theta_model/simulate_network.m
- Sync-deSync-TIME-revision/theta_model/spike_train.m
- Sync-deSync-TIME-revision/theta_model/STDP.m
