# Supplementary material for: Interaction between Theta Phase and Spike Timing-Dependent Plasticity Simulates Theta-Induced Memory Effects
Source: eNeuro. 2023 Mar 10;10(3):ENEURO.0333-22.2023. doi: 10.1523/ENEURO.0333-22.2023 (PMC10012328; doi:10.1523/ENEURO.0333-22.2023)
Supplement: Extended Data 1 — Human data and the MATLAB code of the model to run the simulations., Download [file enu-eN-NWR-0333-22-s07.zip › Sync-deSync-TIME-revision/full_model/compute_psp.m]

function [ EPSP ] = compute_psp( tau_syn )
%COMPUTE_PSP Summary of this function goes here
%   Detailed explanation goes here
T = 1:1:10000;
EPSP = (exp(1)*T./tau_syn).*exp(-T./tau_syn).*heaviside(T); 
EPSP = transpose(EPSP(EPSP > 0.01)); 

end
