# Supplementary material for: Interaction between Theta Phase and Spike Timing-Dependent Plasticity Simulates Theta-Induced Memory Effects
Source: eNeuro. 2023 Mar 10;10(3):ENEURO.0333-22.2023. doi: 10.1523/ENEURO.0333-22.2023 (PMC10012328; doi:10.1523/ENEURO.0333-22.2023)
Supplement: Extended Data 1 — Human data and the MATLAB code of the model to run the simulations., Download [file enu-eN-NWR-0333-22-s07.zip › Sync-deSync-TIME-revision/full_model/experiment_single_trial_wangetal.csv]

Subject	Accuracy	Phase_offset_condition
1	0.35	0
2	0.558333333	0
3	0.416666667	0
4	0.425	0
5	0.433333333	0
6	0.491666667	0
7	0.408333333	0
8	0.583333333	0
9	0.308333333	0
10	0.575	0
11	0.341666667	0
12	0.5	0
13	0.425	0
14	0.566666667	0
15	0.441666667	0
16	0.575	0
17	0.566666667	0
18	0.633333333	0
19	0.575	0
20	0.391666667	0
21	0.6	0
22	0.391666667	0
23	0.533333333	0
24	0.308333333	0
1	0.275	90
2	0.433333333	90
3	0.416666667	90
4	0.558333333	90
5	0.325	90
6	0.283333333	90
7	0.233333333	90
8	0.358333333	90
9	0.533333333	90
10	0.425	90
11	0.2	90
12	0.358333333	90
13	0.5	90
14	0.491666667	90
15	0.3	90
16	0.308333333	90
17	0.516666667	90
18	0.6	90
19	0.483333333	90
20	0.358333333	90
21	0.575	90
22	0.458333333	90
23	0.358333333	90
24	0.433333333	90
1	0.358333333	180
2	0.35	180
3	0.4	180
4	0.375	180
5	0.275	180
6	0.25	180
7	0.358333333	180
8	0.466666667	180
9	0.483333333	180
10	0.358333333	180
11	0.391666667	180
12	0.4	180
13	0.358333333	180
14	0.475	180
15	0.425	180
16	0.283333333	180
17	0.691666667	180
18	0.475	180
19	0.45	180
20	0.55	180
21	0.466666667	180
22	0.333333333	180
23	0.341666667	180
24	0.3	180
1	0.266666667	270
2	0.258333333	270
3	0.475	270
4	0.383333333	270
5	0.391666667	270
6	0.283333333	270
7	0.216666667	270
8	0.375	270
9	0.45	270
10	0.475	270
11	0.383333333	270
12	0.3	270
13	0.366666667	270
14	0.466666667	270
15	0.408333333	270
16	0.225	270
17	0.5	270
18	0.458333333	270
19	0.533333333	270
20	0.35	270
21	0.5	270
22	0.533333333	270
23	0.4	270
24	0.333333333	270
