# Supplementary material for: Interaction between Theta Phase and Spike Timing-Dependent Plasticity Simulates Theta-Induced Memory Effects
Source: eNeuro. 2023 Mar 10;10(3):ENEURO.0333-22.2023. doi: 10.1523/ENEURO.0333-22.2023 (PMC10012328; doi:10.1523/ENEURO.0333-22.2023)
Supplement: Extended Data 1 — Human data and the MATLAB code of the model to run the simulations., Download [file enu-eN-NWR-0333-22-s07.zip › Sync-deSync-TIME-revision/full_model/experiment1_clouteretal.csv]

	X	Participant	PhaseOffset	AvgCorrect	AvgRT
1	1	1001	0	0.541666666666667	5.41718585850272
2	2	1001	90	0.375	5.39105507679392
3	3	1001	180	0.25	5.61506938707052
4	4	1001	270	0.333333333333333	4.90895978707924
5	5	1002	0	0.791666666666667	4.13674372188261
6	6	1002	90	0.708333333333333	4.67088375455675
7	7	1002	180	0.583333333333333	4.83848677765646
8	8	1002	270	0.625	4.57681470878238
9	9	1003	0	0.5	4.86725312768899
10	10	1003	90	0.333333333333333	5.21034335432246
11	11	1003	180	0.333333333333333	4.81603936755106
12	12	1003	270	0.291666666666667	4.67068453278853
13	13	1004	0	0.5	5.00839516271311
14	14	1004	90	0.333333333333333	5.57748805420175
15	15	1004	180	0.458333333333333	6.42871514614011
16	16	1004	270	0.333333333333333	6.52877839674461
17	17	1005	0	0.5	4.30459939689937
18	18	1005	90	0.375	4.21697197755414
19	19	1005	180	0.375	3.998737490743
20	20	1005	270	0.333333333333333	4.66943092817527
21	21	1006	0	0.541666666666667	6.37291018942372
22	22	1006	90	0.375	5.13901392695753
23	23	1006	180	0.458333333333333	5.13996749052249
24	24	1006	270	0.25	6.43592556426815
25	25	1007	0	0.416666666666667	5.58067658150412
26	26	1007	90	0.333333333333333	5.49175869384544
27	27	1007	180	0.458333333333333	5.88052740364856
28	28	1007	270	0.375	5.52583971499136
29	29	1008	0	0.708333333333333	5.51960001863666
30	30	1008	90	0.666666666666667	5.82394132863528
31	31	1008	180	0.75	5.24047587173894
32	32	1008	270	0.75	4.90376685357753
33	33	1009	0	0.458333333333333	4.84202083879583
34	34	1009	90	0.416666666666667	4.65417172267917
35	35	1009	180	0.375	5.15017458322083
36	36	1009	270	0.291666666666667	4.67583704610417
37	37	1010	0	0.708333333333333	4.39604560515727
38	38	1010	90	0.666666666666667	4.2844248236676
39	39	1010	180	0.708333333333333	4.25090816243634
40	40	1010	270	0.583333333333333	4.53622389260757
41	41	1011	0	0.708333333333333	4.07241321046815
42	42	1011	90	0.583333333333333	3.71816882295771
43	43	1011	180	0.625	4.11075633743408
44	44	1011	270	0.541666666666667	3.87542344942525
45	45	1012	0	0.708333333333333	3.90438406747746
46	46	1012	90	0.541666666666667	3.89847408788431
47	47	1012	180	0.583333333333333	4.13471186824534
48	48	1012	270	0.666666666666667	4.03341017001689
49	49	1013	0	0.416666666666667	4.61557548322162
50	50	1013	90	0.5	5.49300865724217
51	51	1013	180	0.416666666666667	5.27156918173326
52	52	1013	270	0.25	5.53609862362888
53	53	1014	0	0.375	5.54417277412216
54	54	1014	90	0.25	5.42873661667193
55	55	1014	180	0.375	4.9253909728289
56	56	1014	270	0.458333333333333	4.85626317455249
57	57	1015	0	0.25	4.02072178671805
58	58	1015	90	0.333333333333333	3.95358278572492
59	59	1015	180	0.25	3.95934849683113
60	60	1015	270	0.125	4.02729546559037
61	61	1016	0	0.583333333333333	3.75152750569197
62	62	1016	90	0.583333333333333	3.89740176502123
63	63	1016	180	0.458333333333333	3.93454599559132
64	64	1016	270	0.458333333333333	3.83785751765617
65	65	1017	0	0.625	4.70233103373053
66	66	1017	90	0.5	4.91839521787341
67	67	1017	180	0.416666666666667	4.78932609946962
68	68	1017	270	0.541666666666667	4.80453329016711
69	69	1018	0	0.375	4.06371126619342
70	70	1018	90	0.416666666666667	3.98034732011365
71	71	1018	180	0.291666666666667	3.97604211629732
72	72	1018	270	0.5	4.11782547362721
73	73	1019	0	0.416666666666667	4.77621648937889
74	74	1019	90	0.541666666666667	5.13281989537826
75	75	1019	180	0.333333333333333	4.37838539780259
76	76	1019	270	0.291666666666667	4.49343865206553
77	77	1020	0	0.541666666666667	5.09341402595989
78	78	1020	90	0.583333333333333	4.71308527876982
79	79	1020	180	0.708333333333333	5.46689132014496
80	80	1020	270	0.5	5.11163218760127
81	81	1021	0	0.5	4.55545043134426
82	82	1021	90	0.333333333333333	4.84315777863211
83	83	1021	180	0.333333333333333	5.08647489747642
84	84	1021	270	0.458333333333333	4.67215833855974
85	85	1022	0	0.416666666666667	3.65931372401419
86	86	1022	90	0.333333333333333	4.05448808891724
87	87	1022	180	0.291666666666667	3.83133724785461
88	88	1022	270	0.458333333333333	3.78087133903499
89	89	1023	0	0.5	5.43897957869137
90	90	1023	90	0.541666666666667	5.1915103701333
91	91	1023	180	0.458333333333333	5.2105325150118
92	92	1023	270	0.333333333333333	5.42300860580492
93	93	1024	0	0.541666666666667	4.23804732777393
94	94	1024	90	0.416666666666667	4.19629527419169
95	95	1024	180	0.458333333333333	4.0654402015831
96	96	1024	270	0.625	3.57465381383181
