# Supplementary material for: Interaction between Theta Phase and Spike Timing-Dependent Plasticity Simulates Theta-Induced Memory Effects
Source: eNeuro. 2023 Mar 10;10(3):ENEURO.0333-22.2023. doi: 10.1523/ENEURO.0333-22.2023 (PMC10012328; doi:10.1523/ENEURO.0333-22.2023)
Supplement: Extended Data 1 — Human data and the MATLAB code of the model to run the simulations., Download [file enu-eN-NWR-0333-22-s07.zip › Sync-deSync-TIME-revision/full_model/experiment2_freq_spec_clouteretal.csv]

	Participant	PhaseOffset	Frequency	AvgCorrect	AvgRT
1	1001	0	1.652 Hz	0.25	5.26941096203518
2	1001	0	4 Hz	0.4375	4.23814887841581
3	1001	0	10.4721 Hz	0.375	5.0963458852857
4	1001	90	1.652 Hz	0.2	5.50774653013796
5	1001	90	4 Hz	0.2	5.21423311827239
6	1001	90	10.4721 Hz	0.2	4.8214285520371
7	1001	180	1.652 Hz	0.166666666666667	4.84376920862512
8	1001	180	4 Hz	0.5	4.44094598077936
9	1001	180	10.4721 Hz	0.166666666666667	4.51070653845091
10	1001	270	1.652 Hz	0.8	4.26121555122081
11	1001	270	4 Hz	0.2	5.03811828542966
12	1001	270	10.4721 Hz	0.4	4.24564962324221
13	1002	0	1.652 Hz	0.4375	4.56624499939062
14	1002	0	4 Hz	0.4375	4.38896804824617
15	1002	0	10.4721 Hz	0.4375	4.61241855956177
16	1002	90	1.652 Hz	0.8	4.3032075997442
17	1002	90	4 Hz	0	5.04989388294052
18	1002	90	10.4721 Hz	0.6	4.33879066701047
19	1002	180	1.652 Hz	0.166666666666667	4.22048602045591
20	1002	180	4 Hz	0.833333333333333	3.97423684315678
21	1002	180	10.4721 Hz	0.333333333333333	5.69840222212952
22	1002	270	1.652 Hz	0.2	4.88428673669696
23	1002	270	4 Hz	0.4	4.76281311775092
24	1002	270	10.4721 Hz	0.4	5.3460822113324
25	1003	0	1.652 Hz	0.25	6.13675103785044
26	1003	0	4 Hz	0.375	5.84166279663532
27	1003	0	10.4721 Hz	0.4375	5.30459055508436
28	1003	90	1.652 Hz	0.8	5.26291547673172
29	1003	90	4 Hz	0.2	6.56950409179262
30	1003	90	10.4721 Hz	0.6	6.16177564279351
31	1003	180	1.652 Hz	0.5	5.17035241447835
32	1003	180	4 Hz	0.5	7.39960042472861
33	1003	180	10.4721 Hz	0.333333333333333	6.01167066272077
34	1003	270	1.652 Hz	0.6	5.17468373917218
35	1003	270	4 Hz	0.2	4.0387475319585
36	1003	270	10.4721 Hz	0.2	5.43406769576832
37	1004	0	1.652 Hz	0.3125	5.78489449118933
38	1004	0	4 Hz	0.5	5.22355291560234
39	1004	0	10.4721 Hz	0.625	5.49040824280382
40	1004	90	1.652 Hz	0.4	5.52382724124473
41	1004	90	4 Hz	0.4	5.26690273724962
42	1004	90	10.4721 Hz	0.6	5.40344772522803
43	1004	180	1.652 Hz	0.333333333333333	5.94373089323441
44	1004	180	4 Hz	0.333333333333333	5.12795318393425
45	1004	180	10.4721 Hz	0.333333333333333	7.11237133818213
46	1004	270	1.652 Hz	0.2	6.59293997827917
47	1004	270	4 Hz	0.2	5.13607288708445
48	1004	270	10.4721 Hz	0.8	6.40002112984657
49	1005	0	1.652 Hz	0.4375	7.92350821845139
50	1005	0	4 Hz	0.6875	6.0554728766856
51	1005	0	10.4721 Hz	0.5625	7.2397262584409
52	1005	90	1.652 Hz	0.4	5.96822718558833
53	1005	90	4 Hz	0.2	9.82825759443803
54	1005	90	10.4721 Hz	0.2	7.01230897495989
55	1005	180	1.652 Hz	0.666666666666667	7.77903689803012
56	1005	180	4 Hz	0.333333333333333	8.94871587443292
57	1005	180	10.4721 Hz	0.333333333333333	5.50364243165192
58	1005	270	1.652 Hz	0.6	4.9653875166754
59	1005	270	4 Hz	0.2	6.44105068414647
60	1005	270	10.4721 Hz	0.6	7.04886866327433
61	1006	0	1.652 Hz	0.5625	5.36594180887914
62	1006	0	4 Hz	0.4375	7.31992410013481
63	1006	0	10.4721 Hz	0.5625	6.11728178009071
64	1006	90	1.652 Hz	0.6	6.93865102897397
65	1006	90	4 Hz	0.2	9.25424481814262
66	1006	90	10.4721 Hz	0.4	6.02043321600649
67	1006	180	1.652 Hz	0.166666666666667	5.68399192518943
68	1006	180	4 Hz	0.333333333333333	4.31853314056449
69	1006	180	10.4721 Hz	0.333333333333333	7.68789007819336
70	1006	270	1.652 Hz	0.4	4.7298710989533
71	1006	270	4 Hz	0.6	6.71894045339432
72	1006	270	10.4721 Hz	0.6	6.68920364968945
73	1007	0	1.652 Hz	0.3125	5.91707371159282
74	1007	0	4 Hz	0.8125	4.67163081360195
75	1007	0	10.4721 Hz	0.6875	5.48849887904362
76	1007	90	1.652 Hz	1	5.83492285045795
77	1007	90	4 Hz	0.8	4.57158676923718
78	1007	90	10.4721 Hz	0.6	5.75820397601929
79	1007	180	1.652 Hz	0.5	5.33701903081965
80	1007	180	4 Hz	0.666666666666667	4.70665493260215
81	1007	180	10.4721 Hz	0.666666666666667	4.35963751461046
82	1007	270	1.652 Hz	0.6	5.96463946003933
83	1007	270	4 Hz	0.4	5.97308155421633
84	1007	270	10.4721 Hz	0.8	6.13853409041185
85	1008	0	1.652 Hz	0.5625	3.93798194894771
86	1008	0	4 Hz	0.625	4.20882677788904
87	1008	0	10.4721 Hz	0.375	4.6158603269505
88	1008	90	1.652 Hz	0.6	3.58243265391793
89	1008	90	4 Hz	0.2	4.86642592735589
90	1008	90	10.4721 Hz	0.6	4.46822148051579
91	1008	180	1.652 Hz	0.333333333333333	4.41822949476773
92	1008	180	4 Hz	0.5	5.15177164121997
93	1008	180	10.4721 Hz	0.833333333333333	4.57086217680868
94	1008	270	1.652 Hz	0.6	4.31999616040848
95	1008	270	4 Hz	0.8	4.51137476449367
96	1008	270	10.4721 Hz	0.4	4.73004382024519
97	1009	0	1.652 Hz	0.25	4.29004239852657
98	1009	0	4 Hz	0.4375	4.27219112028251
99	1009	0	10.4721 Hz	0.3125	4.55378003720398
100	1009	90	1.652 Hz	0.4	4.2529273426393
101	1009	90	4 Hz	0.4	3.98213411946781
102	1009	90	10.4721 Hz	0.8	4.3034050731454
103	1009	180	1.652 Hz	0.333333333333333	4.62947216759979
104	1009	180	4 Hz	0.5	3.92211818962824
105	1009	180	10.4721 Hz	0.666666666666667	4.17367075469035
106	1009	270	1.652 Hz	0.2	4.19207268906757
107	1009	270	4 Hz	0.6	3.83851033449173
108	1009	270	10.4721 Hz	0	5.22702439678833
109	1010	0	1.652 Hz	0.4375	3.924990929263
110	1010	0	4 Hz	0.5625	3.80949450717162
111	1010	0	10.4721 Hz	0.125	3.51582371950644
112	1010	90	1.652 Hz	0.2	3.55216959652025
113	1010	90	4 Hz	0.2	4.17389342291281
114	1010	90	10.4721 Hz	0.2	4.24627524751704
115	1010	180	1.652 Hz	0.166666666666667	3.72554027737351
116	1010	180	4 Hz	0.666666666666667	3.91148797015194
117	1010	180	10.4721 Hz	0.333333333333333	4.41577093768865
118	1010	270	1.652 Hz	0.6	4.17554034274071
119	1010	270	4 Hz	0.4	3.48687761689071
120	1010	270	10.4721 Hz	0.2	4.09080987945199
121	1011	0	1.652 Hz	0.4375	3.6738950831168
122	1011	0	4 Hz	0.6875	3.66758384620698
123	1011	0	10.4721 Hz	0.5	3.63484191939096
124	1011	90	1.652 Hz	0.6	4.65757632927271
125	1011	90	4 Hz	0.6	3.86211489741691
126	1011	90	10.4721 Hz	0.4	4.32012632019469
127	1011	180	1.652 Hz	0.666666666666667	3.77527865474985
128	1011	180	4 Hz	0.666666666666667	3.92231424434188
129	1011	180	10.4721 Hz	0.333333333333333	3.52242630290372
130	1011	270	1.652 Hz	0.4	4.59718315131031
131	1011	270	4 Hz	0.6	3.68776030071894
132	1011	270	10.4721 Hz	0.4	3.92703469006228
133	1012	0	1.652 Hz	0.5	6.64364149641187
134	1012	0	4 Hz	0.3125	5.98015489529644
135	1012	0	10.4721 Hz	0.5625	6.34538881690241
136	1012	90	1.652 Hz	0.6	7.20595209386666
137	1012	90	4 Hz	0.2	7.08498746245168
138	1012	90	10.4721 Hz	0.4	6.90567055388819
139	1012	180	1.652 Hz	0.666666666666667	5.67098364319342
140	1012	180	4 Hz	0.166666666666667	7.43012081340809
141	1012	180	10.4721 Hz	0.5	6.07578980561811
142	1012	270	1.652 Hz	0.4	7.33007406610996
143	1012	270	4 Hz	0.4	5.00327512465883
144	1012	270	10.4721 Hz	0.6	4.28797836063895
145	1013	0	1.652 Hz	0.4375	4.86846771104683
146	1013	0	4 Hz	0.5625	3.99253203659828
147	1013	0	10.4721 Hz	0.6875	4.19816056849231
148	1013	90	1.652 Hz	0.4	3.55101228519343
149	1013	90	4 Hz	0.4	3.78084851989988
150	1013	90	10.4721 Hz	0.8	5.10622868338833
151	1013	180	1.652 Hz	0.666666666666667	4.45121860295573
152	1013	180	4 Hz	0.333333333333333	4.20444228650497
153	1013	180	10.4721 Hz	0.333333333333333	4.0763060276416
154	1013	270	1.652 Hz	0.2	3.78353617471876
155	1013	270	4 Hz	0.8	3.69448453915538
156	1013	270	10.4721 Hz	0.6	4.45929333977401
157	1014	0	1.652 Hz	0.75	5.10211391562552
158	1014	0	4 Hz	0.6875	4.42638225353221
159	1014	0	10.4721 Hz	0.8125	4.25506061470878
160	1014	90	1.652 Hz	0.6	5.01132734310813
161	1014	90	4 Hz	0.4	3.98007540934486
162	1014	90	10.4721 Hz	0.8	5.69567239818862
163	1014	180	1.652 Hz	0.333333333333333	6.70754731599785
164	1014	180	4 Hz	0.5	4.47501678563034
165	1014	180	10.4721 Hz	0.666666666666667	5.36549490656277
166	1014	270	1.652 Hz	0.8	4.51685433482053
167	1014	270	4 Hz	0.6	5.19060971954605
168	1014	270	10.4721 Hz	0.4	3.92697945062537
169	1015	0	1.652 Hz	0.375	5.18710664544415
170	1015	0	4 Hz	0.375	5.27715112299484
171	1015	0	10.4721 Hz	0.3125	5.80875243482296
172	1015	90	1.652 Hz	0.4	6.00396009359975
173	1015	90	4 Hz	0.2	4.28361275529023
174	1015	90	10.4721 Hz	0.6	6.83365844103974
175	1015	180	1.652 Hz	0.166666666666667	5.54788654846682
176	1015	180	4 Hz	0.333333333333333	5.9313326094804
177	1015	180	10.4721 Hz	0.333333333333333	5.94829448513337
178	1015	270	1.652 Hz	0.4	4.63304555502255
179	1015	270	4 Hz	0	5.43056159182452
180	1015	270	10.4721 Hz	0	4.59675300820964
181	1016	0	1.652 Hz	0.375	9.0762361671259
182	1016	0	4 Hz	0.5625	10.5825536675147
183	1016	0	10.4721 Hz	0.5625	7.43981383029313
184	1016	90	1.652 Hz	0.4	7.86526282044361
185	1016	90	4 Hz	0.4	7.52649581886362
186	1016	90	10.4721 Hz	0.8	5.54456865099491
187	1016	180	1.652 Hz	0.166666666666667	8.97329047801516
188	1016	180	4 Hz	0.5	8.74093950094538
189	1016	180	10.4721 Hz	0.333333333333333	10.9678884843791
190	1016	270	1.652 Hz	0.2	10.9349405693123
191	1016	270	4 Hz	0.4	8.55006373663201
192	1016	270	10.4721 Hz	0.4	11.0775742706028
193	1017	0	1.652 Hz	0.5625	3.48892977680225
194	1017	0	4 Hz	0.1875	4.02709880779003
195	1017	0	10.4721 Hz	0.1875	4.1336348208788
196	1017	90	1.652 Hz	0.4	3.83310067370767
197	1017	90	4 Hz	0.2	3.7030089189182
198	1017	90	10.4721 Hz	1	4.22526337585878
199	1017	180	1.652 Hz	0.166666666666667	3.9779981552565
200	1017	180	4 Hz	0.333333333333333	3.85585175224697
201	1017	180	10.4721 Hz	0.5	3.95253257694033
202	1017	270	1.652 Hz	0	3.98087894687196
203	1017	270	4 Hz	0.2	4.02388981573749
204	1017	270	10.4721 Hz	0.4	4.57868905061623
205	1018	0	1.652 Hz	0.375	5.01933298916992
206	1018	0	4 Hz	0.4375	5.37091098046221
207	1018	0	10.4721 Hz	0.625	5.1221536789526
208	1018	90	1.652 Hz	0.6	4.49736435478553
209	1018	90	4 Hz	0.6	5.66173836374655
210	1018	90	10.4721 Hz	0.4	6.34509907027241
211	1018	180	1.652 Hz	0.333333333333333	4.9641551944466
212	1018	180	4 Hz	0.166666666666667	4.78197404588961
213	1018	180	10.4721 Hz	0.666666666666667	5.21475098037627
214	1018	270	1.652 Hz	0.6	5.15835568823386
215	1018	270	4 Hz	0.2	5.59236065854784
216	1018	270	10.4721 Hz	0.6	5.22161956576165
217	1019	0	1.652 Hz	0.375	4.08011881232232
218	1019	0	4 Hz	0.375	4.29094264274318
219	1019	0	10.4721 Hz	0.375	5.19457936305844
220	1019	90	1.652 Hz	0.4	4.2975501162
221	1019	90	4 Hz	0.2	3.67776981212664
222	1019	90	10.4721 Hz	0.6	4.70357857928611
223	1019	180	1.652 Hz	0.666666666666667	4.30926524213282
224	1019	180	4 Hz	0.5	4.22336581595785
225	1019	180	10.4721 Hz	0.5	4.6378998029395
226	1019	270	1.652 Hz	0	5.10260213934817
227	1019	270	4 Hz	0.4	4.04096580259502
228	1019	270	10.4721 Hz	0.2	3.9794802724151
229	1020	0	1.652 Hz	0.5	4.78875279932254
230	1020	0	4 Hz	0.375	3.92487226257799
231	1020	0	10.4721 Hz	0.3125	5.03801697162998
232	1020	90	1.652 Hz	0.4	4.43671339277644
233	1020	90	4 Hz	0.2	4.98940525851212
234	1020	90	10.4721 Hz	0.6	4.00767049288843
235	1020	180	1.652 Hz	0.166666666666667	4.44155431878365
236	1020	180	4 Hz	0.333333333333333	4.83900372619974
237	1020	180	10.4721 Hz	0.166666666666667	5.92835908808047
238	1020	270	1.652 Hz	0	4.17879482051358
239	1020	270	4 Hz	0.6	3.52266878285445
240	1020	270	10.4721 Hz	0.4	3.85446855288465
241	1021	0	1.652 Hz	0.375	4.41994887859619
242	1021	0	4 Hz	0.6875	5.35023383179214
243	1021	0	10.4721 Hz	0.5625	3.847107955502
244	1021	90	1.652 Hz	0.4	4.46971892185975
245	1021	90	4 Hz	0.4	4.77954348083585
246	1021	90	10.4721 Hz	0.4	4.37587002855726
247	1021	180	1.652 Hz	0.5	3.94631809079631
248	1021	180	4 Hz	0.5	5.19040070520714
249	1021	180	10.4721 Hz	0.333333333333333	4.55131109124826
250	1021	270	1.652 Hz	0.4	4.65037848064676
251	1021	270	4 Hz	0.4	4.7927676795749
252	1021	270	10.4721 Hz	0.8	4.17310908336658
253	1022	0	1.652 Hz	0.5	8.38345733023016
254	1022	0	4 Hz	0.3125	8.53591560939821
255	1022	0	10.4721 Hz	0.3125	8.97770666411816
256	1022	90	1.652 Hz	0.2	15.643611680693
257	1022	90	4 Hz	0.4	6.78694604740013
258	1022	90	10.4721 Hz	0.4	5.70825980398804
259	1022	180	1.652 Hz	0.333333333333333	11.7568527330295
260	1022	180	4 Hz	0.666666666666667	10.0529790906197
261	1022	180	10.4721 Hz	0.333333333333333	7.16504439833806
262	1022	270	1.652 Hz	0.4	8.10355117088185
263	1022	270	4 Hz	0.4	8.54545580227859
264	1022	270	10.4721 Hz	0.2	9.27935177283361
265	1023	0	1.652 Hz	0.375	4.95472883475304
266	1023	0	4 Hz	0.5625	6.68359652684012
267	1023	0	10.4721 Hz	0.4375	4.97385958123778
268	1023	90	1.652 Hz	0.4	5.52703378451988
269	1023	90	4 Hz	0.4	7.5788781928597
270	1023	90	10.4721 Hz	0.2	5.49777777511627
271	1023	180	1.652 Hz	0.333333333333333	5.49017608499465
272	1023	180	4 Hz	0.666666666666667	5.95789774429674
273	1023	180	10.4721 Hz	0.333333333333333	5.98159535898594
274	1023	270	1.652 Hz	0.4	7.6406201788457
275	1023	270	4 Hz	0.8	5.45798129765317
276	1023	270	10.4721 Hz	0.2	5.08078347018454
277	1024	0	1.652 Hz	0.25	3.88789416200598
278	1024	0	4 Hz	0.4375	3.64821269125969
279	1024	0	10.4721 Hz	0.25	3.53956846761139
280	1024	90	1.652 Hz	0.4	3.65325708880555
281	1024	90	4 Hz	0.6	4.83727641233709
282	1024	90	10.4721 Hz	0.6	3.91622846906539
283	1024	180	1.652 Hz	0.333333333333333	3.66572196176275
284	1024	180	4 Hz	0.333333333333333	4.9599497532666
285	1024	180	10.4721 Hz	0.166666666666667	3.69648967006166
286	1024	270	1.652 Hz	0.6	4.14768059295602
287	1024	270	4 Hz	0.2	3.83201864499133
288	1024	270	10.4721 Hz	0.6	3.72676688448992
