# Supplementary material for: Interaction between Theta Phase and Spike Timing-Dependent Plasticity Simulates Theta-Induced Memory Effects
Source: eNeuro. 2023 Mar 10;10(3):ENEURO.0333-22.2023. doi: 10.1523/ENEURO.0333-22.2023 (PMC10012328; doi:10.1523/ENEURO.0333-22.2023)
Supplement: Extended Data 1 — Human data and the MATLAB code of the model to run the simulations., Download [file enu-eN-NWR-0333-22-s07.zip › Sync-deSync-TIME-revision/full_model/experiment3_flicker_vs_noflicker_clouteretal.csv]

	Participant	x6	AvgCorrect
1	1001	half-length	0.34375
2	1001	Theta\oneeighty	0.25
3	1001	Theta\zero	0.625
4	1002	half-length	0.46875
5	1002	Theta\oneeighty	0.25
6	1002	Theta\zero	0.4375
7	1003	half-length	0.3125
8	1003	Theta\oneeighty	0.25
9	1003	Theta\zero	0.4375
10	1004	half-length	0.4375
11	1004	Theta\oneeighty	0.375
12	1004	Theta\zero	0.5625
13	1005	half-length	0.34375
14	1005	Theta\oneeighty	0.1875
15	1005	Theta\zero	0.375
16	1006	half-length	0.46875
17	1006	Theta\oneeighty	0.4375
18	1006	Theta\zero	0.625
19	1007	half-length	0.5
20	1007	Theta\oneeighty	0.4375
21	1007	Theta\zero	0.5625
22	1008	half-length	0.46875
23	1008	Theta\oneeighty	0.5
24	1008	Theta\zero	0.5625
25	1009	half-length	0.375
26	1009	Theta\oneeighty	0.3125
27	1009	Theta\zero	0.5625
28	1010	half-length	0.25
29	1010	Theta\oneeighty	0.5625
30	1010	Theta\zero	0.625
31	1011	half-length	0.375
32	1011	Theta\oneeighty	0.5625
33	1011	Theta\zero	0.375
34	1012	half-length	0.5
35	1012	Theta\oneeighty	0.4375
36	1012	Theta\zero	0.375
37	1013	half-length	0.625
38	1013	Theta\oneeighty	0.4375
39	1013	Theta\zero	0.375
40	1014	half-length	0.4375
41	1014	Theta\oneeighty	0.5625
42	1014	Theta\zero	0.5625
43	1015	half-length	0.40625
44	1015	Theta\oneeighty	0.625
45	1015	Theta\zero	0.6875
46	1016	half-length	0.40625
47	1016	Theta\oneeighty	0.4375
48	1016	Theta\zero	0.5625
49	1017	half-length	0.3125
50	1017	Theta\oneeighty	0.3125
51	1017	Theta\zero	0.625
52	1018	half-length	0.5
53	1018	Theta\oneeighty	0.5
54	1018	Theta\zero	0.75
55	1019	half-length	0.625
56	1019	Theta\oneeighty	0.3125
57	1019	Theta\zero	0.625
58	1020	half-length	0.5625
59	1020	Theta\oneeighty	0.3125
60	1020	Theta\zero	0.5625
61	1021	half-length	0.5625
62	1021	Theta\oneeighty	0.75
63	1021	Theta\zero	0.5625
64	1022	half-length	0.34375
65	1022	Theta\oneeighty	0.3125
66	1022	Theta\zero	0.6875
67	1023	half-length	0.5
68	1023	Theta\oneeighty	0.375
69	1023	Theta\zero	0.625
70	1024	half-length	0.4375
71	1024	Theta\oneeighty	0.375
72	1024	Theta\zero	0.3125
