# Supplementary material for: Interaction between Theta Phase and Spike Timing-Dependent Plasticity Simulates Theta-Induced Memory Effects
Source: eNeuro. 2023 Mar 10;10(3):ENEURO.0333-22.2023. doi: 10.1523/ENEURO.0333-22.2023 (PMC10012328; doi:10.1523/ENEURO.0333-22.2023)
Supplement: Extended Data 1 — Human data and the MATLAB code of the model to run the simulations., Download [file enu-eN-NWR-0333-22-s07.zip › Sync-deSync-TIME-revision/full_model/GaborFilter.m]

function [Transformed, Spektrum] = GaborFilter(x,Parameter)

Gamma   = Parameter.Gamma;
SR      = Parameter.SR;
T       = length(x) / SR;
F1     = Parameter.UBF;
F2     = Parameter.OBF;
df      = 1/T;
N       = length(x);                     %Anzahl Messwerte
UBF     = F1-df;
OBF     = F2-df;
%---------------------- Fouriertransformation des Signals
Y        = (1/(sqrt(T) * SR)) * fft(x);
Spektrum = sqrt(2 * (Y .* conj(Y)));
%---------------------- Fouriertransformation des Signals
AnzFreq    = round((OBF - UBF) / df) + 1;
f1         = 0:floor(N/2);
f2         = floor(-(N)/2)+1:1:-1;
f          = [f1 f2];
Frequenzen = f * df;
om         = ones(1,AnzFreq);
X          = 1:N;
Transformed = zeros(AnzFreq, N);
for i = 1 : AnzFreq;
    %om               = i * df; %diskrete Frequenzen, durch erwünschte Auflösung vorgegeben 
    om               = i * df + (UBF); %diskrete Frequenzen, durch erwünschte Auflösung vorgegeben 
    Gaborfenster     = sqrt(1/(2*pi)) * exp(-(Frequenzen - om).^2 ./ (4*Gamma));
    %Gaborfenster     = 2 * exp(-Gamma^2 * (Frequenzen - om).^2);
    Transformed(i,X) = ifft( Y .* Gaborfenster);
end;
