# Supplementary material for: Interaction between Theta Phase and Spike Timing-Dependent Plasticity Simulates Theta-Induced Memory Effects
Source: eNeuro. 2023 Mar 10;10(3):ENEURO.0333-22.2023. doi: 10.1523/ENEURO.0333-22.2023 (PMC10012328; doi:10.1523/ENEURO.0333-22.2023)
Supplement: Extended Data 1 — Human data and the MATLAB code of the model to run the simulations., Download [file enu-eN-NWR-0333-22-s07.zip › Sync-deSync-TIME-revision/full_model/Powspek.m]

function [PS]=Powspek(x,SR)

Fs=SR;
T =1/Fs;
L =length(x);

NFFT = 2^nextpow2(L); 
Y=fft(x,NFFT)/L;
f=Fs/2*linspace(0,1,NFFT/2);
PS=2*abs(Y(1:NFFT/2));
%figure;plot(f,PS);
