# Supplementary material for: Interaction between Theta Phase and Spike Timing-Dependent Plasticity Simulates Theta-Induced Memory Effects
Source: eNeuro. 2023 Mar 10;10(3):ENEURO.0333-22.2023. doi: 10.1523/ENEURO.0333-22.2023 (PMC10012328; doi:10.1523/ENEURO.0333-22.2023)
Supplement: Extended Data 1 — Human data and the MATLAB code of the model to run the simulations., Download [file enu-eN-NWR-0333-22-s07.zip › Sync-deSync-TIME-revision/full_model/README]

README for full model:
- Unzip all files in one folder
- To run the model, you need to run any of the following files
    make_figures.m
    make_figures_thres.m
    make_figures_async.m
make_figures.m run the versions of which memory performance is simulated by weight changes. 
make_figures_thres.m run the versions of meory decision index. make_figures_async.m run the 
versions of which inputs phases offsets are added noises. Each .m files might contain several 
parts. Each part has its own comments for running. 
