# Supplementary material for: Interaction between Theta Phase and Spike Timing-Dependent Plasticity Simulates Theta-Induced Memory Effects
Source: eNeuro. 2023 Mar 10;10(3):ENEURO.0333-22.2023. doi: 10.1523/ENEURO.0333-22.2023 (PMC10012328; doi:10.1523/ENEURO.0333-22.2023)
Supplement: Extended Data 1 — Human data and the MATLAB code of the model to run the simulations., Download [file enu-eN-NWR-0333-22-s07.zip › Sync-deSync-TIME-revision/full_model/spike_train.m]

function spikes = spike_train( spikesPerS, duration_s, numTrains)

t = [0:1/1000:duration_s/1000-1/1000];
total_spikes = zeros(numTrains, length(t));

for train = 1:numTrains
    vt = rand(size(t));
    total_spikes(train, :) = (spikesPerS*(1/1000)/numTrains) > vt;
end
spikes = sum(total_spikes,1);

end
