# Supplementary material for: Interaction between Theta Phase and Spike Timing-Dependent Plasticity Simulates Theta-Induced Memory Effects
Source: eNeuro. 2023 Mar 10;10(3):ENEURO.0333-22.2023. doi: 10.1523/ENEURO.0333-22.2023 (PMC10012328; doi:10.1523/ENEURO.0333-22.2023)
Supplement: Extended Data 1 — Human data and the MATLAB code of the model to run the simulations., Download [file enu-eN-NWR-0333-22-s07.zip › Sync-deSync-TIME-revision/STDP_model/bic.m]

  sigma = 1;
  y = theta_clouter(2,:);%clouter(:,2:5)*100; % 
  X1 = [ ones(4,1) y_post(1,:)' ];
  b1 = (X1'*X1)\(X1'*theta_clouter(2,:)');
  X2 = [ ones(4,1) y_post(2,:)' ];
  b12 = (X2'*X2)\(X2'*theta_clouter(2,:)');
  y_model1 = transpose(X1*b1); %repmat(transpose(X1*b1),size(y,1),1); %repmat(y_post(1,:),size(y,1),1);
  y_model2 = transpose(X2*b12); %repmat(transpose(X2*b12), size(y,1),1); %repmat(y_post(2,:),size(y,1),1); 
  %Compute Gaussian likelihood
  pdf1 = 1 / sqrt(2 * pi * sigma^2) * exp(-(y - y_model1).^2 / (2 * sigma^2));
  logL1 = sum(pdf1,'all');
  [~,bic1] = aicbic(logL1,2,4);
  BIC1 = -2 * logL1 + log(4) * 2;
  
  pdf2 = 1 / sqrt(2 * pi * sigma^2) * exp(-(y - y_model2).^2 / (2 * sigma^2));
  logL2 = sum(pdf2,'all');
  [~,bic2] = aicbic(logL2,1,4);
  BIC2 = -2 * logL2 + log(4) * 1;
