# Supplementary material for: Interaction between Theta Phase and Spike Timing-Dependent Plasticity Simulates Theta-Induced Memory Effects
Source: eNeuro. 2023 Mar 10;10(3):ENEURO.0333-22.2023. doi: 10.1523/ENEURO.0333-22.2023 (PMC10012328; doi:10.1523/ENEURO.0333-22.2023)
Supplement: Extended Data 1 — Human data and the MATLAB code of the model to run the simulations., Download [file enu-eN-NWR-0333-22-s07.zip › Sync-deSync-TIME-revision/STDP_model/README]

README for the STDP only model
- To run the model,unzip all the files in one folder and run any of the following .m files:
make_figures.m: will run the the full model and the STDP only model using weight changes.
The model comparison will be statistically done with F-test. F-test results will be generated.
make_figures_thres.m: will run the full model and the STDP only model using memory decision 
index. The model comparison will be done using Bayesian Information Criterion (BIC). The BIC score 
for each model, and the difference between BIC score for the full model and for the STDP only model
will be generated.
- Please refer to the description for the variables to run the models. 
